# Supplementary material for: Sprouty2 limits intestinal tuft and goblet cell numbers through GSK3β-mediated restriction of epithelial IL-33
Source: Nat Commun. 2021 Feb 5;12:836. doi: 10.1038/s41467-021-21113-7 (PMC7864916; doi:10.1038/s41467-021-21113-7)
Supplement: Supplementary file 3 — Source Data [file 41467_2021_21113_MOESM3_ESM.xlsx]

## Sheet: Fig 1e
Fig 1e	Antibody: Spry2 (Sigma AV50523), Actin (Sigma A5411)

## Sheet: Fig 1i
Fig 1i	Antibody: Spry2 (Sigma AV50523), Actin (Sigma A5411)
		V: VEHICLE
		T: TNF

## Sheet: Fig 2a
Fig 2a	Antibody: Spry2, Actin
	FF: Sprouty2f/f
	KO: VillinCre;Sprouty2f/f

## Sheet: Fig 6b
Fig 6b		Antibody: pAkt (S473), Akt
		FF: Sprouty2f/f
		KO: VillinCre;Sprouty2f/f

## Sheet: Fig 6c
Fig 6c	Antibody: pGSK3B (S9), GSK3B
		FF: Sprouty2f/f
		KO: VillinCre;Sprouty2f/f

## Sheet: Fig 7a
Fig 7a	Weight, % of starting. Each column represents an individual mouse.
	FF												KO
day 0	100	100	100	100	100	100	100	100	100	100	100		100	100	100	100	100	100	100	100	100	100	100	100	100	100	100	100
day 1	102.11	101.167	100	100	100.758	99.0521	100.103	101.418	102.308	100.746	99.6255		101.463	103.627	101.538	101.845	102.917	100	100	98.2721	100.408	100.397	100.18	99.6981	100.948	100.483	99.7487	100.472
day 2	99.5781	100.584	100	100	100.455	100.711	106.557	102.482	100.769	99.2537	100		100	101.554	100.385	100.738	102.5	100	100	97.7941	102.701	104.167	101.259	101.132	104.265	101.691	103.015	101.415
day 3	100.253	100.895	105.91	101.996	98.1425	96.9194	101.998	102.128	101.538	101.493	100		100.098	101.554	99.2308	99.2989	101.458	103.823	103.148	97.3529	100.153	101.042	101.439	101.698	104.265	101.932	105.025	100.943
day 4	97.2574	100.973	98.957	97.2062	95.6027	95.7346	98.873	100.709	98.8461	98.5075	101.124		102.439	103.627	98.0769	99.631	99.1667	97.7731	99.671	96.3235	101.121	97.2222	101.079	101.509	102.37	101.208	104.523	100.708
day 5	98.7342	100	100.304	98.3592	94.1623	95.7346	98.873	96.0993	95	94.7761	96.442		99.5122	105.7	98.2692	100.443	99.375	99.8319	100.141	96.3235	100.306	97.2222	100.719	100.755	100	101.691	107.538	101.887
day 6	89.0295	92.0233	95.1325	89.4013	86.884	95.7346	92.2643	90.4255	93.4615	92.9104	95.1311		96.0976	100.518	95	93.5424	94.375	99.916	99.859	91.9118	98.369	94.8413	100.18	98.1132	100.474	101.208	108.543	100.943
day 7	86.9198	85.7977	93.8288	84.3459	84.1547	90.4265	87.0902	92.1986	93.0769	92.7239	92.6966		97.561	101.554	92.6923	92.4354	94.1667	100.756	99.6241	91.1765	93.4251	91.7659	99.8201	98.1132	105.308	103.865	110.302	102.123
		FF: Sprouty2f/f
		KO: VillinCre;Sprouty2f/f

## Sheet: Fig 8a
Fig 8a
Non-IBD	UC	CD
6.73891	2.8795	40.5947
1.52835	1.6374	1.85343
5.6543	1.48956	1.00512
7.94412	2.28865	6.02309
3.25036	1.13023	10.9933
0.392177	2.60662	8.26264
0.553742	9.19377
1.09415	10.4179
0.966406
0.661782
0.0951705
0.268792
1.32001
0.475634
0.669547
0.662287
0.434812
2.18305
1.73613
1.03554
0.709126
0.670153
0.786836
1.3619
0.650877
0.789705
1.3756

## Sheet: Fig 8b
Fig 8b
SPRY2	IL33
1.52582	4.79857
0.711404	2.15918
0.574887	2.48633
1.1945	3.06136
0.17662	1.64437
1.38218	2.40729
3.20066	-0.688575
3.38099	-1.33294
5.34322	-0.520175
0.890201	1.61272
0.0073635	3.2848
2.5905	-1.11319
3.45855	0.0405567
3.0466	-2.20216

## Sheet: Fig 8c
Fig 8c
PBS	2	4	6
1	ND	0.802	1.026
1	0.744	1.028	2.085
1	0.826	1.215	2.292
1	0.862	0.576	0.885
1	0.655	0.531	0.589
1	0.863	0.531	0.702
1	0.797	1.074	1.727
